# Supplementary material for: Green Strategies for the Preparation of Enantiomeric 5–8-Membered Carbocyclic β-Amino Acid Derivatives through CALB-Catalyzed Hydrolysis
Source: Molecules. 2022 Apr 18;27(8):2600. doi: 10.3390/molecules27082600 (PMC9032184; doi:10.3390/molecules27082600)
Supplement: Supplementary file 1 [file molecules-27-02600-s001.zip]

Archive with 1 entries (1 files):
- molecules-1660343-supplementary.pdf
